# Supplementary material for: Microwave-Assisted Synthesis of N/TiO2 Nanoparticles for Photocatalysis under Different Irradiation Spectra
Source: Nanomaterials (Basel). 2022 Apr 26;12(9):1473. doi: 10.3390/nano12091473 (PMC9104789; doi:10.3390/nano12091473)
Supplement: Supplementary file 1 [file nanomaterials-12-01473-s001.zip]

Archive with 1 entries (1 files):
- nanomaterials-1682051-supplementary.pdf
